# Supplementary material for: A Comparative Study on Pain Perception in Children, After Application of Pre-Cooled and Plain Topical Anaesthetic Gel During Local Anaesthetic Administration—A Parallel Three-Arm Randomised Control Trial
Source: Children (Basel). 2025 Jun 30;12(7):863. doi: 10.3390/children12070863 (PMC12293320; doi:10.3390/children12070863)
Supplement: Supplementary file 1 [file children-12-00863-s001.zip]

Archive with 1 entries (1 files):
- children-3632082-supplementary.pdf
